# Supplementary material for: Genome-Wide Identification, Drought-Responsive Expression, and EAR-Mediated Regulatory Network Construction of TOPLESS Genes in Populus ussuriensis Kom
Source: Plants (Basel). 2025 Oct 19;14(20):3213. doi: 10.3390/plants14203213 (PMC12566939; doi:10.3390/plants14203213)
Supplement: Supplementary file 1 [file plants-14-03213-s001.zip]

Archive with 2 entries (2 files):
- Supplementary Data.pdf
- Supplementary table.pdf
